# Supplementary material for: Specificity of spiders among fear- and disgust-eliciting arthropods: Spiders are special, but phobics not so much
Source: PLoS One. 2021 Sep 23;16(9):e0257726. doi: 10.1371/journal.pone.0257726 (PMC8460016; doi:10.1371/journal.pone.0257726)
Supplement: S1 File — (XLSX) [file pone.0257726.s002.xlsx]

## Sheet: Table S1
	Table S1: Full list of the experimental stimuli. No. - a number of the stimulus as used in other tables; Species, Described, Subphylum, Class, Order, and Family - the taxonomical characterization of the despicted species used as a stimulus. Note that the taxonomical rank of the shown clades might slighly differ depending on the source. Author - the author of the source photograph used as a stimul…
	No.	Species	Described	Subphylum	Class	Order	Family	Author	Source
	1	Aphonopelma eutylenum	Chamberlin, 1940	Chelicerata	Arachnida	Araneae	Theraphosidae	Marshal Hedin	not available online
	2	Aptostichus miwok	Bond, 2008	Chelicerata	Arachnida	Araneae	Euctenizidae	Marshal Hedin	https://commons.wikimedia.org/wiki/File:Aptostichus_female.jpg
	3	Araneus diadematus	Clerck, 1757	Chelicerata	Arachnida	Araneae	Araneidae	Andreas Eichler	https://commons.wikimedia.org/wiki/File:2012.09.08.-3-Vogelstangsee_Mannheim-Gartenkreuzspinne-Weibchen.jpg
	4	Cheiracanthium inclusum	(Hentz, 1847)	Chelicerata	Arachnida	Araneae	Cheiracanthiidae	Joe Lapp	https://www.flickr.com/photos/arachnojoe/4965420141/in/dateposted/
	5	Eratigena atrica	(C. L. Koch, 1843)	Chelicerata	Arachnida	Araneae	Agelenidae	Tone Killick	not available online
	6	Falconina gracilis	(Keyserling, 1891)	Chelicerata	Arachnida	Araneae	Corinnidae	Joe Lapp	https://www.flickr.com/photos/arachnojoe/7159178792/in/album-72157629637508556/
	7	Grammostola porteri	(Mello-Leitão, 1936)	Chelicerata	Arachnida	Araneae	Theraphosidae	Viki	https://commons.wikimedia.org/wiki/File:Grammostola_cf._porteri_adult_male.jpg
	8	Latrodectus mactans	(Fabricius, 1775)	Chelicerata	Arachnida	Araneae	Theridiidae	Tomas Shahan	https://www.flickr.com/photos/49580580@N02/26866722472/
	9	Lyssomanes viridis	(Walckenaer, 1837)	Chelicerata	Arachnida	Araneae	Salticidae	Ryan Kaldari	https://commons.wikimedia.org/wiki/File:Kaldari_Lyssomanes_viridis_female_01.jpg
	10	Macrothele taiwanensis	Shimojana & Haupt, 1998	Chelicerata	Arachnida	Araneae	Macrothelidae	Spider Survey Taiwan	https://www.flickr.com/photos/spidertw/21017887270/in/photostream/
	11	Maevia inclemens	(Walckenaer, 1837)	Chelicerata	Arachnida	Araneae	Salticidae	Joe Lapp	https://www.flickr.com/photos/arachnojoe/4954228170/in/dateposted/
	12	Maratus speciosus	(O. Pickard-Cambridge, 1874)	Chelicerata	Arachnida	Araneae	Salticidae	Jurgen Otto	https://www.flickr.com/photos/59431731@N05/8149975545/
	13	Mecaphesa dubia	(Keyserling, 1880)	Chelicerata	Arachnida	Araneae	Thomisidae	Joe Lapp	https://www.flickr.com/photos/arachnojoe/5060262099/in/photostream/
	14	Miagrammopes flavus	(Wunderlich, 1976)	Chelicerata	Arachnida	Araneae	Uloboridae	Robert Whyte	https://www.flickr.com/photos/robertwhyte/6379478883/
	15	Micrathena schreibersi	(Perty, 1833)	Chelicerata	Arachnida	Araneae	Araneidae	Alex Popovkin	https://commons.wikimedia.org/wiki/File:Micrathena_schreibersi_%28Perty,_1833%29_%289570313522%29.jpg
	16	Myrmaplata plataleoides	(O. Pickard-Cambridge, 1869)	Chelicerata	Arachnida	Araneae	Salticidae	Vijay Anand Ismavel	https://www.flickr.com/photos/ivijayanand/12950289875/
	17	Nephila pilipes	(Fabricius, 1793)	Chelicerata	Arachnida	Araneae	Araneidae	Donald Hobern	https://www.flickr.com/photos/dhobern/6547208583/
	18	Oxyopes macilentus	L. Koch, 1878	Chelicerata	Arachnida	Araneae	Oxyopidae	Spider Survey Taiwan	https://www.flickr.com/photos/spidertw/20589029383/in/photostream/
	19	Phidippus texanus	Banks, 1906	Chelicerata	Arachnida	Araneae	Salticidae	Joe Lapp	https://www.flickr.com/photos/arachnojoe/4966033838/in/dateposted/
	20	Pholcus phalangioides	(Fuesslin, 1775)	Chelicerata	Arachnida	Araneae	Pholcidae	David Short	https://www.flickr.com/photos/14583963@N00/7168445155/
	21	Rabidosa rabida	(Walckenaer, 1837)	Chelicerata	Arachnida	Araneae	Lycosidae	David Hill	https://www.flickr.com/photos/dehill/14785206809/in/dateposted/
	22	Salticus scenicus	(Clerck, 1757)	Chelicerata	Arachnida	Araneae	Salticidae	Janet Graham	https://www.flickr.com/photos/130093583@N04/19187401618/
	23	Steatoda nobilis	(Thorell, 1875)	Chelicerata	Arachnida	Araneae	Theridiidae	Martin Cooper	https://www.flickr.com/photos/m-a-r-t-i-n/18476684753/in/album-72157636999114185/
	24	Tasmanicosa leuckartii	(Thorell, 1870)	Chelicerata	Arachnida	Araneae	Lycosidae	Robert Myers	https://commons.wikimedia.org/wiki/File:Lycosa_leuckarti_02.jpg
	25	Theraphosa blondi	(Latreille, 1804)	Chelicerata	Arachnida	Araneae	Theraphosidae	John (J&T Reptiles and Exotics)	https://commons.wikimedia.org/wiki/Theraphosa_blondi#/media/File:Theraphosa_blondi_1.jpg
	26	Ammothea hilgendorfi	(Böhm, 1879)	Chelicerata	Pycnogonida	Pycnogonida	Ammotheidae	Ken-ichi Ueda	https://www.flickr.com/photos/ken-ichi/3496549090/
	27	Centruroides vittatus	(Say, 1821)	Chelicerata	Arachnida	Scorpiones	Buthidae	Clinton & Charles Robertson	https://commons.wikimedia.org/wiki/Category:Centruroides_vittatus#/media/File:Striped_Bark_Scorpion_(Centruroides_vittatus)_(306331289).jpg
	28	Cryptocellus goodnighti	Platnick & Shadab, 1981	Chelicerata	Arachnida	Ricinulei	Ricinoididae	Marshal Hedin	https://commons.wikimedia.org/wiki/File:Arachnida,_Ricinulei,_Cryptocellus_goodnighti_(2532156079).jpg
	29	Gluvia dorsalis	(Latreille, 1817)	Chelicerata	Arachnida	Solifugae	Daesiidae	Joe Lapp	https://www.flickr.com/photos/arachnojoe/8640624077/
	30	Hubbardia briggsi	(Rowland, 1972)	Chelicerata	Arachnida	Uropygi - Schizomida	Hubbardiidae	Marshal Hedin	https://commons.wikimedia.org/wiki/File:Arachnida,_Schizomida,_Hubbardia_briggsi,_adult_female_(8627013240).jpg
	31	Hypoctonus gastrostictus	Kraepelin, 1897	Chelicerata	Arachnida	Uropygi - Thelyphonida	Hypoctoninae	Bernard Dupont	https://www.flickr.com/photos/berniedup/8066442609/in/album-72157632499038313/
	32	Ixodes pacificus	Cooley & Kohls, 1943	Chelicerata	Arachnida	Parasitiformes - Ixodida	Ixodidae	Ryan Kaldari	https://commons.wikimedia.org/wiki/Category:Ixodes_pacificus#/media/File:Ixodes_pacificus_01.jpg
	33	Ortholasma levipes	Shear & Gruber, 1983	Chelicerata	Arachnida	Opiliones	Nemastomatidae	Marshal Hedin	https://boingboing.net/2019/10/16/mating-season-for-bay-area-tar.html
	34	Phalangium opilio	Linnaeus, 1761	Chelicerata	Arachnida	Opiliones	Phalangiidae	Bernard Dupont	https://www.flickr.com/photos/berniedup/14190266073/in/album-72157632499038313/
	35	Phrynus parvulus	Pocock, 1902	Chelicerata	Arachnida	Amplypygi	Phrynidae	Mark Yokoyama	https://www.flickr.com/photos/theactionitems/26197365375/
	36	Roncus lubricus	L. Koch, 1873	Chelicerata	Arachnida	Pseudoscorpiones	Neobisiidae	Chistophe Quintin	https://www.flickr.com/photos/34878947@N04/8061931410/in/album-72157616739112598/
	37	Trombidium holosericeum	(Linnaeus, 1758)	Chelicerata	Arachnida	Trombidiformes	Trombidiidae	Chistophe Quintin	https://www.flickr.com/photos/34878947@N04/15611524152/in/album-72157616739112598/
	38	Liocarcinus vernalis	(Risso, 1827)	Crustacea	Malacostraca	Decapoda	Polybiidae	Hans Hillewaert	https://commons.wikimedia.org/wiki/File:Liocarcinus_vernalis.jpg
	39	Pagurus bernhardus	(Linnaeus, 1758)	Crustacea	Malacostraca	Decapoda	Paguridae	Hans Hillewaert	https://commons.wikimedia.org/wiki/File:Pagurus_bernhardus.jpg
	40	Philoscia muscorum	(Scopoli, 1763)	Crustacea	Malacostraca	Isopoda	Philosciidae	Chistophe Quintin	https://www.flickr.com/photos/34878947@N04/8825465302/in/album-72157616739112598/
	41	Crataerina pallida	(Olivier in Latreille, 1811)	Hexapoda	Insecta	Diptera	Hippoboscidae	Wolfgang Kairat	https://commons.wikimedia.org/wiki/File:CrataerhinaPallida.jpg
	42	Forficula auricularia	Linnaeus, 1758	Hexapoda	Insecta	Dermaptera	Forficulidae	Scyrene	https://www.flickr.com/photos/scyrene/8435218013/
	43	Hydrometra stagnorum	(Linnaeus, 1758)	Hexapoda	Insecta	Hemiptera	Hydrometridae	Philippe Garcelon	https://www.flickr.com/photos/philgar/25845516760/
	44	Cryptops anomalans	Newport, 1844	Myriapoda	Chilopoda	Scolopendromorpha	Cryptopidae	Chistophe Quintin	https://www.flickr.com/photos/34878947@N04/7520788748/in/album-72157616739112598/
	45	Ethmostigmus trigonopodus	(Leach, 1817)	Myriapoda	Chilopoda	Scolopendromorpha	Scolopendridae	Frupus	https://www.flickr.com/photos/frupus/16836087841/
	46	Scutigera coleoptrata	(Linnaeus, 1758)	Myriapoda	Chilopoda	Scutigeromorpha	Scutigeridae	Didier Descouens	https://commons.wikimedia.org/wiki/File:Scutigera_coleoptrata_MHNT.jpg
	47	Spirobolida	Bollman, 1893	Myriapoda	Diplopoda	Spirobolida	-	Graham Wise	https://upload.wikimedia.org/wikipedia/commons/c/c6/Round-backed_millipede_02.jpg

## Sheet: Table S2
	Table S2: The Mini-spider questionaire. Authors: Landová, Polák, Rádlová, Peléšková, Janovcová, Sedláčková & Frynta
		Name:				Age:		E-mail:
		1) What is your relationship to spiders as a group?
			Rate it on a scale 1-7; (1) very positive, (4) neutral, (7) very negative
		2) How much dangerous do you find spiders?
			Rate it on a scale 1-7; (1) not at all, (4) moderately, (7) very dangerous.
		3) How much disgusting do you find spiders as a group?
			Rate it on a scale 1-7; (1) not at all, (4) moderately, (7) very disgusting.
		4) How much fear-evoking do you find spiders as a group?
			Rate it on a scale 1-7; (1) not at all, (4) moderately, (7) very fear-evoking.
		5) Rate the following questions on a scale 1-7, (1) completely disagree, (7) completely agree.
			Why do you find spiders disgusting?
				…… they can transmit diseases
				…… they are slimy
				…… I don’t like the “spider” body shape
				…… they are venomous
				…… they move too fast
				…… they have too many legs
				…… they are dangerous
				…… they are hairy
				…… they are terrifying
				…… they are dirty
				…… they bite
				…… I can’t predict their movement
				…… none of the options above/I think it is because
				(write your own reason)
		6) Rate the following questions on a scale 1-7, (1) completely disagree, (7) completely agree.
			Why do spiders evoke fear in you?
				…… they can transmit diseases
				…… they are slimy
				…… I don’t like the “spider” body shape
				…… they are venomous
				…… they move too fast
				…… they have too many legs
				…… they are dangerous
				…… they are hairy
				…… they are terrifying
				…… they are dirty
				…… they bite
				…… I can’t predict their movement
				…… none of the options above/I think it is because
				(write your own reason)
		7) If spiders evoke positive emotions in you, please state which emotion/s and why.
		8) If spiders evoke negative emotions in you, please state which emotion/s and why.

## Sheet: Table S3
	Table S3: Results of post hoc Friedman-Neményi test for Fear dataset. Mean fear scores of each stimulus are tested againts each other, p-values are shown. P-values < 0.05 are in green. Note that stimuli in the table are ordered by their mean fear scores descending form left to right and from top to bottom.
		Latrodectus	Aptostichus	Macrothele	Theraphosa	Tasmanicosa	Micrathena	Phrynus	Gluvia	Cryptocellus	Aphonopelma	Grammostola	Mecaphesa	Eratigena	Steatoda	Araneus	Cheiracanthium	Rabidosa	Hypoctonus	Maevia	Oxyopes	Ammothea	Falconina	Centruroides	Ortholasma	Roncus	Nephila	Ethmostigmus	Salticus	Lyssomanes	Phidippus	Miagrammopes	Hubbardia	Ixodes	Maratus	Myrmaplata	Trombidium	Phalangium	Crataerina	Scutigera	Cryptops	Pholcus	Spirobolida	Forficula	Philoscia	Liocarcinus	Hydrometra
	Aptostichus	0.99988	-	-	-	-	-	-	-	-	-	-	-	-	-	-	-	-	-	-	-	-	-	-	-	-	-	-	-	-	-	-	-	-	-	-	-	-	-	-	-	-	-	-	-	-	-
	Macrothele	0.50055	1	-	-	-	-	-	-	-	-	-	-	-	-	-	-	-	-	-	-	-	-	-	-	-	-	-	-	-	-	-	-	-	-	-	-	-	-	-	-	-	-	-	-	-	-
	Theraphosa	0.08707	0.99854	1	-	-	-	-	-	-	-	-	-	-	-	-	-	-	-	-	-	-	-	-	-	-	-	-	-	-	-	-	-	-	-	-	-	-	-	-	-	-	-	-	-	-	-
	Tasmanicosa	0.10459	0.99923	1	1	-	-	-	-	-	-	-	-	-	-	-	-	-	-	-	-	-	-	-	-	-	-	-	-	-	-	-	-	-	-	-	-	-	-	-	-	-	-	-	-	-	-
	Micrathena	0.01549	0.94111	1	1	1	-	-	-	-	-	-	-	-	-	-	-	-	-	-	-	-	-	-	-	-	-	-	-	-	-	-	-	-	-	-	-	-	-	-	-	-	-	-	-	-	-
	Phrynus	< 0.0001	0.02134	0.70455	0.99161	0.98674	0.99996	-	-	-	-	-	-	-	-	-	-	-	-	-	-	-	-	-	-	-	-	-	-	-	-	-	-	-	-	-	-	-	-	-	-	-	-	-	-	-	-
	Gluvia	< 0.0001	< 0.0001	0.01286	0.14843	0.12516	0.46109	1	-	-	-	-	-	-	-	-	-	-	-	-	-	-	-	-	-	-	-	-	-	-	-	-	-	-	-	-	-	-	-	-	-	-	-	-	-	-	-
	Cryptocellus	< 0.0001	< 0.0001	0.00214	0.03858	0.03119	0.17813	0.99977	1	-	-	-	-	-	-	-	-	-	-	-	-	-	-	-	-	-	-	-	-	-	-	-	-	-	-	-	-	-	-	-	-	-	-	-	-	-	-
	Aphonopelma	< 0.0001	< 0.0001	0.00012	0.00378	0.00291	0.02707	0.95855	1	1	-	-	-	-	-	-	-	-	-	-	-	-	-	-	-	-	-	-	-	-	-	-	-	-	-	-	-	-	-	-	-	-	-	-	-	-	-
	Grammostola	< 0.0001	< 0.0001	0.00034	0.00866	0.00677	0.05418	0.98879	1	1	1	-	-	-	-	-	-	-	-	-	-	-	-	-	-	-	-	-	-	-	-	-	-	-	-	-	-	-	-	-	-	-	-	-	-	-	-
	Mecaphesa	< 0.0001	< 0.0001	< 0.0001	0.00087	0.00065	0.00762	0.81828	1	1	1	1	-	-	-	-	-	-	-	-	-	-	-	-	-	-	-	-	-	-	-	-	-	-	-	-	-	-	-	-	-	-	-	-	-	-	-
	Eratigena	< 0.0001	< 0.0001	< 0.0001	< 0.0001	< 0.0001	0.00031	0.27414	0.9991	1	1	1	1	-	-	-	-	-	-	-	-	-	-	-	-	-	-	-	-	-	-	-	-	-	-	-	-	-	-	-	-	-	-	-	-	-	-
	Steatoda	< 0.0001	< 0.0001	< 0.0001	< 0.0001	< 0.0001	0.00023	0.23516	0.99825	0.99999	1	1	1	1	-	-	-	-	-	-	-	-	-	-	-	-	-	-	-	-	-	-	-	-	-	-	-	-	-	-	-	-	-	-	-	-	-
	Araneus	< 0.0001	< 0.0001	< 0.0001	< 0.0001	< 0.0001	0.00065	0.38201	0.99986	1	1	1	1	1	1	-	-	-	-	-	-	-	-	-	-	-	-	-	-	-	-	-	-	-	-	-	-	-	-	-	-	-	-	-	-	-	-
	Cheiracanthium	< 0.0001	< 0.0001	< 0.0001	< 0.0001	< 0.0001	< 0.0001	0.02874	0.85	0.9844	0.99997	0.9996	1	1	1	1	-	-	-	-	-	-	-	-	-	-	-	-	-	-	-	-	-	-	-	-	-	-	-	-	-	-	-	-	-	-	-
	Rabidosa	< 0.0001	< 0.0001	< 0.0001	< 0.0001	< 0.0001	< 0.0001	0.00439	0.48755	0.82101	0.99367	0.97316	0.99978	1	1	1	1	-	-	-	-	-	-	-	-	-	-	-	-	-	-	-	-	-	-	-	-	-	-	-	-	-	-	-	-	-	-
	Hypoctonus	< 0.0001	< 0.0001	< 0.0001	< 0.0001	< 0.0001	< 0.0001	0.01884	0.77793	0.96707	0.99986	0.99861	1	1	1	1	1	1	-	-	-	-	-	-	-	-	-	-	-	-	-	-	-	-	-	-	-	-	-	-	-	-	-	-	-	-	-
	Maevia	< 0.0001	< 0.0001	< 0.0001	< 0.0001	< 0.0001	< 0.0001	0.00269	0.39669	0.74358	0.98488	0.94799	0.99918	1	1	1	1	1	1	-	-	-	-	-	-	-	-	-	-	-	-	-	-	-	-	-	-	-	-	-	-	-	-	-	-	-	-
	Oxyopes	< 0.0001	< 0.0001	< 0.0001	< 0.0001	< 0.0001	< 0.0001	0.00075	0.21195	0.51652	0.92158	0.82263	0.98937	1	1	0.99998	1	1	1	1	-	-	-	-	-	-	-	-	-	-	-	-	-	-	-	-	-	-	-	-	-	-	-	-	-	-	-
	Ammothea	< 0.0001	< 0.0001	< 0.0001	< 0.0001	< 0.0001	< 0.0001	0.00278	0.40276	0.74935	0.9857	0.95015	0.99925	1	1	1	1	1	1	1	1	-	-	-	-	-	-	-	-	-	-	-	-	-	-	-	-	-	-	-	-	-	-	-	-	-	-
	Falconina	< 0.0001	< 0.0001	< 0.0001	< 0.0001	< 0.0001	< 0.0001	< 0.0001	0.00357	0.02012	0.14311	0.07916	0.32351	0.86155	0.89369	0.76445	0.99929	1	0.99982	1	1	1	-	-	-	-	-	-	-	-	-	-	-	-	-	-	-	-	-	-	-	-	-	-	-	-	-
	Centruroides	< 0.0001	< 0.0001	< 0.0001	< 0.0001	< 0.0001	< 0.0001	0.00068	0.20096	0.4991	0.91349	0.80942	0.98757	1	1	0.99997	1	1	1	1	1	1	1	-	-	-	-	-	-	-	-	-	-	-	-	-	-	-	-	-	-	-	-	-	-	-	-
	Ortholasma	< 0.0001	< 0.0001	< 0.0001	< 0.0001	< 0.0001	< 0.0001	< 0.0001	0.00166	0.01024	0.08544	0.04459	0.21523	0.74999	0.79513	0.62877	0.99596	0.99999	0.99864	1	1	1	1	1	-	-	-	-	-	-	-	-	-	-	-	-	-	-	-	-	-	-	-	-	-	-	-
	Roncus	< 0.0001	< 0.0001	< 0.0001	< 0.0001	< 0.0001	< 0.0001	< 0.0001	0.04328	0.16258	0.57132	0.40819	0.82101	0.99776	0.99883	0.99137	1	1	1	1	1	1	1	1	1	-	-	-	-	-	-	-	-	-	-	-	-	-	-	-	-	-	-	-	-	-	-
	Nephila	< 0.0001	< 0.0001	< 0.0001	< 0.0001	< 0.0001	< 0.0001	< 0.0001	< 0.0001	0.00047	0.00672	0.00289	0.02421	0.2219	0.25947	0.14771	0.78751	0.97784	0.85776	0.99012	0.99926	0.98951	1	0.99942	1	1	-	-	-	-	-	-	-	-	-	-	-	-	-	-	-	-	-	-	-	-	-
	Ethmostigmus	< 0.0001	< 0.0001	< 0.0001	< 0.0001	< 0.0001	< 0.0001	< 0.0001	0.04276	0.16105	0.5684	0.40547	0.81883	0.99768	0.99878	0.99113	1	1	1	1	1	1	1	1	1	1	1	-	-	-	-	-	-	-	-	-	-	-	-	-	-	-	-	-	-	-	-
	Salticus	< 0.0001	< 0.0001	< 0.0001	< 0.0001	< 0.0001	< 0.0001	< 0.0001	< 0.0001	< 0.0001	< 0.0001	< 0.0001	< 0.0001	< 0.0001	< 0.0001	< 0.0001	0.00214	0.01554	0.00353	0.02382	0.06311	0.02314	0.77612	0.06755	0.88043	0.27802	0.99914	0.28025	-	-	-	-	-	-	-	-	-	-	-	-	-	-	-	-	-	-	-
	Lyssomanes	< 0.0001	< 0.0001	< 0.0001	< 0.0001	< 0.0001	< 0.0001	< 0.0001	< 0.0001	< 0.0001	< 0.0001	< 0.0001	< 0.0001	< 0.0001	< 0.0001	< 0.0001	< 0.0001	0.0002	< 0.0001	0.00035	0.0013	0.00033	0.11363	0.00143	0.18481	0.01238	0.69569	0.01255	1	-	-	-	-	-	-	-	-	-	-	-	-	-	-	-	-	-	-
	Phidippus	< 0.0001	< 0.0001	< 0.0001	< 0.0001	< 0.0001	< 0.0001	< 0.0001	< 0.0001	< 0.0001	< 0.0001	< 0.0001	< 0.0001	< 0.0001	< 0.0001	< 0.0001	0.00138	0.01061	0.00231	0.0165	0.04553	0.01602	0.70387	0.04889	0.82639	0.21998	0.99768	0.2219	1	1	-	-	-	-	-	-	-	-	-	-	-	-	-	-	-	-	-
	Miagrammopes	< 0.0001	< 0.0001	< 0.0001	< 0.0001	< 0.0001	< 0.0001	< 0.0001	< 0.0001	< 0.0001	< 0.0001	< 0.0001	< 0.0001	< 0.0001	< 0.0001	< 0.0001	< 0.0001	< 0.0001	< 0.0001	< 0.0001	0.00038	< 0.0001	0.05021	0.00043	0.08826	0.00431	0.48252	0.00437	1	1	1	-	-	-	-	-	-	-	-	-	-	-	-	-	-	-	-
	Hubbardia	< 0.0001	< 0.0001	< 0.0001	< 0.0001	< 0.0001	< 0.0001	< 0.0001	< 0.0001	< 0.0001	< 0.0001	< 0.0001	< 0.0001	< 0.0001	< 0.0001	< 0.0001	< 0.0001	< 0.0001	< 0.0001	< 0.0001	< 0.0001	< 0.0001	0.00663	< 0.0001	0.01335	0.00037	0.14172	0.00038	0.99998	1	1	1	-	-	-	-	-	-	-	-	-	-	-	-	-	-	-
	Ixodes	< 0.0001	< 0.0001	< 0.0001	< 0.0001	< 0.0001	< 0.0001	< 0.0001	< 0.0001	< 0.0001	< 0.0001	< 0.0001	< 0.0001	< 0.0001	< 0.0001	< 0.0001	< 0.0001	< 0.0001	< 0.0001	< 0.0001	< 0.0001	< 0.0001	0.00139	< 0.0001	0.00303	< 0.0001	0.04622	< 0.0001	0.99806	1	0.9993	1	1	-	-	-	-	-	-	-	-	-	-	-	-	-	-
	Maratus	< 0.0001	< 0.0001	< 0.0001	< 0.0001	< 0.0001	< 0.0001	< 0.0001	< 0.0001	< 0.0001	< 0.0001	< 0.0001	< 0.0001	< 0.0001	< 0.0001	< 0.0001	< 0.0001	< 0.0001	< 0.0001	< 0.0001	< 0.0001	< 0.0001	< 0.0001	< 0.0001	< 0.0001	< 0.0001	0.00191	< 0.0001	0.77001	0.99973	0.83378	0.99999	1	1	-	-	-	-	-	-	-	-	-	-	-	-	-
	Myrmaplata	< 0.0001	< 0.0001	< 0.0001	< 0.0001	< 0.0001	< 0.0001	< 0.0001	< 0.0001	< 0.0001	< 0.0001	< 0.0001	< 0.0001	< 0.0001	< 0.0001	< 0.0001	< 0.0001	< 0.0001	< 0.0001	< 0.0001	< 0.0001	< 0.0001	< 0.0001	< 0.0001	< 0.0001	< 0.0001	< 0.0001	< 0.0001	0.00049	0.0308	0.00077	0.07387	0.31626	0.60125	0.98772	-	-	-	-	-	-	-	-	-	-	-	-
	Trombidium	< 0.0001	< 0.0001	< 0.0001	< 0.0001	< 0.0001	< 0.0001	< 0.0001	< 0.0001	< 0.0001	< 0.0001	< 0.0001	< 0.0001	< 0.0001	< 0.0001	< 0.0001	< 0.0001	< 0.0001	< 0.0001	< 0.0001	< 0.0001	< 0.0001	< 0.0001	< 0.0001	< 0.0001	< 0.0001	< 0.0001	< 0.0001	0.05529	0.59688	0.07595	0.79572	0.98666	0.99953	1	1	-	-	-	-	-	-	-	-	-	-	-
	Phalangium	< 0.0001	< 0.0001	< 0.0001	< 0.0001	< 0.0001	< 0.0001	< 0.0001	< 0.0001	< 0.0001	< 0.0001	< 0.0001	< 0.0001	< 0.0001	< 0.0001	< 0.0001	< 0.0001	< 0.0001	< 0.0001	< 0.0001	< 0.0001	< 0.0001	< 0.0001	< 0.0001	< 0.0001	< 0.0001	< 0.0001	< 0.0001	< 0.0001	< 0.0001	< 0.0001	< 0.0001	< 0.0001	< 0.0001	0.00093	0.85584	0.10029	-	-	-	-	-	-	-	-	-	-
	Crataerina	< 0.0001	< 0.0001	< 0.0001	< 0.0001	< 0.0001	< 0.0001	< 0.0001	< 0.0001	< 0.0001	< 0.0001	< 0.0001	< 0.0001	< 0.0001	< 0.0001	< 0.0001	< 0.0001	< 0.0001	< 0.0001	< 0.0001	< 0.0001	< 0.0001	< 0.0001	< 0.0001	< 0.0001	< 0.0001	< 0.0001	< 0.0001	< 0.0001	< 0.0001	< 0.0001	< 0.0001	< 0.0001	< 0.0001	0.00181	0.92319	0.15316	1	-	-	-	-	-	-	-	-	-
	Scutigera	< 0.0001	< 0.0001	< 0.0001	< 0.0001	< 0.0001	< 0.0001	< 0.0001	< 0.0001	< 0.0001	< 0.0001	< 0.0001	< 0.0001	< 0.0001	< 0.0001	< 0.0001	< 0.0001	< 0.0001	< 0.0001	< 0.0001	< 0.0001	< 0.0001	< 0.0001	< 0.0001	< 0.0001	< 0.0001	< 0.0001	< 0.0001	< 0.0001	< 0.0001	< 0.0001	< 0.0001	< 0.0001	< 0.0001	0.00401	0.97165	0.2448	1	1	-	-	-	-	-	-	-	-
	Cryptops	< 0.0001	< 0.0001	< 0.0001	< 0.0001	< 0.0001	< 0.0001	< 0.0001	< 0.0001	< 0.0001	< 0.0001	< 0.0001	< 0.0001	< 0.0001	< 0.0001	< 0.0001	< 0.0001	< 0.0001	< 0.0001	< 0.0001	< 0.0001	< 0.0001	< 0.0001	< 0.0001	< 0.0001	< 0.0001	< 0.0001	< 0.0001	< 0.0001	< 0.0001	< 0.0001	< 0.0001	< 0.0001	< 0.0001	< 0.0001	0.39199	0.01201	1	1	1	-	-	-	-	-	-	-
	Pholcus	< 0.0001	< 0.0001	< 0.0001	< 0.0001	< 0.0001	< 0.0001	< 0.0001	< 0.0001	< 0.0001	< 0.0001	< 0.0001	< 0.0001	< 0.0001	< 0.0001	< 0.0001	< 0.0001	< 0.0001	< 0.0001	< 0.0001	< 0.0001	< 0.0001	< 0.0001	< 0.0001	< 0.0001	< 0.0001	< 0.0001	< 0.0001	< 0.0001	< 0.0001	< 0.0001	< 0.0001	< 0.0001	< 0.0001	< 0.0001	< 0.0001	< 0.0001	< 0.0001	< 0.0001	< 0.0001	< 0.0001	-	-	-	-	-	-
	Spirobolida	< 0.0001	< 0.0001	< 0.0001	< 0.0001	< 0.0001	< 0.0001	< 0.0001	< 0.0001	< 0.0001	< 0.0001	< 0.0001	< 0.0001	< 0.0001	< 0.0001	< 0.0001	< 0.0001	< 0.0001	< 0.0001	< 0.0001	< 0.0001	< 0.0001	< 0.0001	< 0.0001	< 0.0001	< 0.0001	< 0.0001	< 0.0001	< 0.0001	< 0.0001	< 0.0001	< 0.0001	< 0.0001	< 0.0001	< 0.0001	< 0.0001	< 0.0001	< 0.0001	< 0.0001	< 0.0001	0.0009	1	-	-	-	-	-
	Forficula	< 0.0001	< 0.0001	< 0.0001	< 0.0001	< 0.0001	< 0.0001	< 0.0001	< 0.0001	< 0.0001	< 0.0001	< 0.0001	< 0.0001	< 0.0001	< 0.0001	< 0.0001	< 0.0001	< 0.0001	< 0.0001	< 0.0001	< 0.0001	< 0.0001	< 0.0001	< 0.0001	< 0.0001	< 0.0001	< 0.0001	< 0.0001	< 0.0001	< 0.0001	< 0.0001	< 0.0001	< 0.0001	< 0.0001	< 0.0001	< 0.0001	< 0.0001	< 0.0001	< 0.0001	< 0.0001	< 0.0001	0.99726	0.46109	-	-	-	-
	Philoscia	< 0.0001	< 0.0001	< 0.0001	< 0.0001	< 0.0001	< 0.0001	< 0.0001	< 0.0001	< 0.0001	< 0.0001	< 0.0001	< 0.0001	< 0.0001	< 0.0001	< 0.0001	< 0.0001	< 0.0001	< 0.0001	< 0.0001	< 0.0001	< 0.0001	< 0.0001	< 0.0001	< 0.0001	< 0.0001	< 0.0001	< 0.0001	< 0.0001	< 0.0001	< 0.0001	< 0.0001	< 0.0001	< 0.0001	< 0.0001	< 0.0001	< 0.0001	< 0.0001	< 0.0001	< 0.0001	< 0.0001	< 0.0001	< 0.0001	0.27193	-	-	-
	Liocarcinus	< 0.0001	< 0.0001	< 0.0001	< 0.0001	< 0.0001	< 0.0001	< 0.0001	< 0.0001	< 0.0001	< 0.0001	< 0.0001	< 0.0001	< 0.0001	< 0.0001	< 0.0001	< 0.0001	< 0.0001	< 0.0001	< 0.0001	< 0.0001	< 0.0001	< 0.0001	< 0.0001	< 0.0001	< 0.0001	< 0.0001	< 0.0001	< 0.0001	< 0.0001	< 0.0001	< 0.0001	< 0.0001	< 0.0001	< 0.0001	< 0.0001	< 0.0001	< 0.0001	< 0.0001	< 0.0001	< 0.0001	< 0.0001	< 0.0001	0.00338	1	-	-
	Hydrometra	< 0.0001	< 0.0001	< 0.0001	< 0.0001	< 0.0001	< 0.0001	< 0.0001	< 0.0001	< 0.0001	< 0.0001	< 0.0001	< 0.0001	< 0.0001	< 0.0001	< 0.0001	< 0.0001	< 0.0001	< 0.0001	< 0.0001	< 0.0001	< 0.0001	< 0.0001	< 0.0001	< 0.0001	< 0.0001	< 0.0001	< 0.0001	< 0.0001	< 0.0001	< 0.0001	< 0.0001	< 0.0001	< 0.0001	< 0.0001	< 0.0001	< 0.0001	< 0.0001	< 0.0001	< 0.0001	< 0.0001	< 0.0001	< 0.0001	< 0.0001	0.66229	0.99997	-
	Pagurus	< 0.0001	< 0.0001	< 0.0001	< 0.0001	< 0.0001	< 0.0001	< 0.0001	< 0.0001	< 0.0001	< 0.0001	< 0.0001	< 0.0001	< 0.0001	< 0.0001	< 0.0001	< 0.0001	< 0.0001	< 0.0001	< 0.0001	< 0.0001	< 0.0001	< 0.0001	< 0.0001	< 0.0001	< 0.0001	< 0.0001	< 0.0001	< 0.0001	< 0.0001	< 0.0001	< 0.0001	< 0.0001	< 0.0001	< 0.0001	< 0.0001	< 0.0001	< 0.0001	< 0.0001	< 0.0001	< 0.0001	< 0.0001	< 0.0001	< 0.0001	0.00019	0.0454	0.98206

## Sheet: Table S4
	Table S4: Results of post hoc Friedman-Neményi test for Disgust dataset. Mean disgust scores of each stimulus are tested againts each other, p-values are shown. P-values < 0.05 are in green. Note that stimuli in the table are ordered by their mean disgust scores descending form left to right and from top to bottom.
		Aptostichus	Ethmostigmus	Macrothele	Gluvia	Ammothea	Tasmanicosa	Phrynus	Latrodectus	Trombidium	Cryptocellus	Cheiracanthium	Roncus	Hypoctonus	Micrathena	Theraphosa	Araneus	Ixodes	Eratigena	Mecaphesa	Steatoda	Ortholasma	Hubbardia	Oxyopes	Rabidosa	Maevia	Falconina	Scutigera	Grammostola	Nephila	Aphonopelma	Cryptops	Myrmaplata	Crataerina	Salticus	Lyssomanes	Miagrammopes	Phidippus	Phalangium	Spirobolida	Centruroides	Forficula	Pholcus	Maratus	Philoscia	Hydrometra	Liocarcinus
	Ethmostigmus	1	-	-	-	-	-	-	-	-	-	-	-	-	-	-	-	-	-	-	-	-	-	-	-	-	-	-	-	-	-	-	-	-	-	-	-	-	-	-	-	-	-	-	-	-	-
	Macrothele	1	1	-	-	-	-	-	-	-	-	-	-	-	-	-	-	-	-	-	-	-	-	-	-	-	-	-	-	-	-	-	-	-	-	-	-	-	-	-	-	-	-	-	-	-	-
	Gluvia	0.83586	1	1	-	-	-	-	-	-	-	-	-	-	-	-	-	-	-	-	-	-	-	-	-	-	-	-	-	-	-	-	-	-	-	-	-	-	-	-	-	-	-	-	-	-	-
	Ammothea	0.8049	0.99999	1	1	-	-	-	-	-	-	-	-	-	-	-	-	-	-	-	-	-	-	-	-	-	-	-	-	-	-	-	-	-	-	-	-	-	-	-	-	-	-	-	-	-	-
	Tasmanicosa	0.37411	0.995	0.99986	1	1	-	-	-	-	-	-	-	-	-	-	-	-	-	-	-	-	-	-	-	-	-	-	-	-	-	-	-	-	-	-	-	-	-	-	-	-	-	-	-	-	-
	Phrynus	0.27635	0.98497	0.99923	1	1	1	-	-	-	-	-	-	-	-	-	-	-	-	-	-	-	-	-	-	-	-	-	-	-	-	-	-	-	-	-	-	-	-	-	-	-	-	-	-	-	-
	Latrodectus	0.06604	0.80148	0.95316	1	1	1	1	-	-	-	-	-	-	-	-	-	-	-	-	-	-	-	-	-	-	-	-	-	-	-	-	-	-	-	-	-	-	-	-	-	-	-	-	-	-	-
	Trombidium	0.00194	0.1565	0.34961	0.99768	0.99858	1	1	1	-	-	-	-	-	-	-	-	-	-	-	-	-	-	-	-	-	-	-	-	-	-	-	-	-	-	-	-	-	-	-	-	-	-	-	-	-	-
	Cryptocellus	0.00062	0.0747	0.19517	0.98217	0.98749	0.99996	1	1	1	-	-	-	-	-	-	-	-	-	-	-	-	-	-	-	-	-	-	-	-	-	-	-	-	-	-	-	-	-	-	-	-	-	-	-	-	-
	Cheiracanthium	0.00023	0.03777	0.11074	0.93949	0.95361	0.99948	0.99991	1	1	1	-	-	-	-	-	-	-	-	-	-	-	-	-	-	-	-	-	-	-	-	-	-	-	-	-	-	-	-	-	-	-	-	-	-	-	-
	Roncus	0.00397	0.23868	0.47678	0.99959	0.99978	1	1	1	1	1	1	-	-	-	-	-	-	-	-	-	-	-	-	-	-	-	-	-	-	-	-	-	-	-	-	-	-	-	-	-	-	-	-	-	-	-
	Hypoctonus	< 0.0001	0.01367	0.04608	0.80773	0.83844	0.99254	0.99785	1	1	1	1	1	-	-	-	-	-	-	-	-	-	-	-	-	-	-	-	-	-	-	-	-	-	-	-	-	-	-	-	-	-	-	-	-	-	-
	Micrathena	< 0.0001	0.00149	0.0063	0.39333	0.43227	0.85049	0.91726	0.99758	1	1	1	1	1	-	-	-	-	-	-	-	-	-	-	-	-	-	-	-	-	-	-	-	-	-	-	-	-	-	-	-	-	-	-	-	-	-
	Theraphosa	< 0.0001	0.00156	0.00658	0.4014	0.44064	0.85632	0.92125	0.99781	1	1	1	1	1	1	-	-	-	-	-	-	-	-	-	-	-	-	-	-	-	-	-	-	-	-	-	-	-	-	-	-	-	-	-	-	-	-
	Araneus	< 0.0001	0.00041	0.00194	0.21288	0.24071	0.65735	0.76507	0.97834	1	1	1	0.99999	1	1	1	-	-	-	-	-	-	-	-	-	-	-	-	-	-	-	-	-	-	-	-	-	-	-	-	-	-	-	-	-	-	-
	Ixodes	< 0.0001	< 0.0001	0.00011	0.03392	0.04038	0.21009	0.29389	0.69911	0.99822	0.9999	1	0.99233	1	1	1	1	-	-	-	-	-	-	-	-	-	-	-	-	-	-	-	-	-	-	-	-	-	-	-	-	-	-	-	-	-	-
	Eratigena	< 0.0001	< 0.0001	0.00013	0.03765	0.04473	0.22626	0.31386	0.722	0.99868	0.99993	1	0.99398	1	1	1	1	1	-	-	-	-	-	-	-	-	-	-	-	-	-	-	-	-	-	-	-	-	-	-	-	-	-	-	-	-	-
	Mecaphesa	< 0.0001	< 0.0001	0.00013	0.03941	0.04677	0.23366	0.32291	0.7319	0.99885	0.99995	1	0.99461	1	1	1	1	1	1	-	-	-	-	-	-	-	-	-	-	-	-	-	-	-	-	-	-	-	-	-	-	-	-	-	-	-	-
	Steatoda	< 0.0001	< 0.0001	< 0.0001	0.00022	0.00028	0.00351	0.00635	0.04446	0.48036	0.68674	0.83116	0.35279	0.95039	0.99924	0.99915	0.99998	1	1	1	-	-	-	-	-	-	-	-	-	-	-	-	-	-	-	-	-	-	-	-	-	-	-	-	-	-	-
	Ortholasma	< 0.0001	< 0.0001	< 0.0001	0.0007	0.00089	0.00955	0.01656	0.09691	0.67981	0.85245	0.94057	0.54498	0.98958	0.99997	0.99996	1	1	1	1	1	-	-	-	-	-	-	-	-	-	-	-	-	-	-	-	-	-	-	-	-	-	-	-	-	-	-
	Hubbardia	< 0.0001	< 0.0001	< 0.0001	< 0.0001	< 0.0001	0.00073	0.00139	0.0123	0.23167	0.40073	0.56766	0.15133	0.78334	0.98331	0.98206	0.99834	1	1	1	1	1	-	-	-	-	-	-	-	-	-	-	-	-	-	-	-	-	-	-	-	-	-	-	-	-	-
	Oxyopes	< 0.0001	< 0.0001	< 0.0001	< 0.0001	< 0.0001	0.00016	0.00031	0.00336	0.09768	0.19694	0.31987	0.05825	0.53475	0.90223	0.89763	0.97809	0.99995	0.99992	0.9999	1	1	1	-	-	-	-	-	-	-	-	-	-	-	-	-	-	-	-	-	-	-	-	-	-	-	-
	Rabidosa	< 0.0001	< 0.0001	< 0.0001	< 0.0001	< 0.0001	< 0.0001	< 0.0001	0.00036	0.01848	0.0454	0.08826	0.00979	0.19298	0.56693	0.55815	0.78214	0.99032	0.98788	0.98666	1	1	1	1	-	-	-	-	-	-	-	-	-	-	-	-	-	-	-	-	-	-	-	-	-	-	-
	Maevia	< 0.0001	< 0.0001	< 0.0001	< 0.0001	< 0.0001	< 0.0001	< 0.0001	0.00033	0.01752	0.04328	0.08452	0.00926	0.18609	0.55522	0.54644	0.77246	0.98923	0.98657	0.98525	1	1	1	1	1	-	-	-	-	-	-	-	-	-	-	-	-	-	-	-	-	-	-	-	-	-	-
	Falconina	< 0.0001	< 0.0001	< 0.0001	< 0.0001	< 0.0001	< 0.0001	< 0.0001	< 0.0001	0.00114	0.00348	0.00818	0.00053	0.02374	0.13324	0.12931	0.27083	0.73906	0.71667	0.70658	0.99996	0.9992	1	1	1	1	-	-	-	-	-	-	-	-	-	-	-	-	-	-	-	-	-	-	-	-	-
	Scutigera	< 0.0001	< 0.0001	< 0.0001	< 0.0001	< 0.0001	< 0.0001	< 0.0001	< 0.0001	0.00289	0.00827	0.01841	0.0014	0.04933	0.23068	0.2248	0.41844	0.87075	0.85488	0.84753	1	0.99994	1	1	1	1	1	-	-	-	-	-	-	-	-	-	-	-	-	-	-	-	-	-	-	-	-
	Grammostola	< 0.0001	< 0.0001	< 0.0001	< 0.0001	< 0.0001	< 0.0001	< 0.0001	< 0.0001	0.00651	0.01752	0.03697	0.00326	0.09139	0.35534	0.34771	0.57571	0.94676	0.93784	0.93359	1	1	1	1	1	1	1	1	-	-	-	-	-	-	-	-	-	-	-	-	-	-	-	-	-	-	-
	Nephila	< 0.0001	< 0.0001	< 0.0001	< 0.0001	< 0.0001	< 0.0001	< 0.0001	< 0.0001	< 0.0001	< 0.0001	0.00011	< 0.0001	0.00044	0.00472	0.00452	0.01433	0.11276	0.10323	0.09924	0.88677	0.73777	0.98341	0.99891	1	1	1	1	1	-	-	-	-	-	-	-	-	-	-	-	-	-	-	-	-	-	-
	Aphonopelma	< 0.0001	< 0.0001	< 0.0001	< 0.0001	< 0.0001	< 0.0001	< 0.0001	< 0.0001	0.00015	0.00051	0.00132	< 0.0001	0.00444	0.03444	0.03319	0.08567	0.39669	0.37411	0.36434	0.99529	0.97196	0.9999	1	1	1	1	1	1	1	-	-	-	-	-	-	-	-	-	-	-	-	-	-	-	-	-
	Cryptops	< 0.0001	< 0.0001	< 0.0001	< 0.0001	< 0.0001	< 0.0001	< 0.0001	< 0.0001	0.00024	0.00079	0.00201	0.0001	0.00653	0.04747	0.04581	0.11334	0.47034	0.44625	0.43575	0.99799	0.98488	0.99997	1	1	1	1	1	1	1	1	-	-	-	-	-	-	-	-	-	-	-	-	-	-	-	-
	Myrmaplata	< 0.0001	< 0.0001	< 0.0001	< 0.0001	< 0.0001	< 0.0001	< 0.0001	< 0.0001	< 0.0001	< 0.0001	< 0.0001	< 0.0001	< 0.0001	< 0.0001	< 0.0001	< 0.0001	0.00073	0.00064	0.0006	0.07807	0.03487	0.21102	0.42188	0.8066	0.81554	0.99563	0.97871	0.93531	1	0.99997	0.99988	-	-	-	-	-	-	-	-	-	-	-	-	-	-	-
	Crataerina	< 0.0001	< 0.0001	< 0.0001	< 0.0001	< 0.0001	< 0.0001	< 0.0001	< 0.0001	< 0.0001	< 0.0001	< 0.0001	< 0.0001	< 0.0001	< 0.0001	< 0.0001	< 0.0001	0.00041	0.00036	0.00033	0.05278	0.02255	0.15353	0.33148	0.72134	0.7319	0.98842	0.95559	0.88718	1	0.99983	0.99947	1	-	-	-	-	-	-	-	-	-	-	-	-	-	-
	Salticus	< 0.0001	< 0.0001	< 0.0001	< 0.0001	< 0.0001	< 0.0001	< 0.0001	< 0.0001	< 0.0001	< 0.0001	< 0.0001	< 0.0001	< 0.0001	< 0.0001	< 0.0001	< 0.0001	< 0.0001	< 0.0001	< 0.0001	0.00079	0.00025	0.00378	0.01367	0.07658	0.08003	0.4157	0.26865	0.16608	0.97627	0.75695	0.68674	1	1	-	-	-	-	-	-	-	-	-	-	-	-	-
	Lyssomanes	< 0.0001	< 0.0001	< 0.0001	< 0.0001	< 0.0001	< 0.0001	< 0.0001	< 0.0001	< 0.0001	< 0.0001	< 0.0001	< 0.0001	< 0.0001	< 0.0001	< 0.0001	< 0.0001	< 0.0001	< 0.0001	< 0.0001	< 0.0001	< 0.0001	< 0.0001	< 0.0001	< 0.0001	< 0.0001	0.00012	< 0.0001	< 0.0001	0.00875	0.00095	0.00062	0.44064	0.53986	0.9967	-	-	-	-	-	-	-	-	-	-	-	-
	Miagrammopes	< 0.0001	< 0.0001	< 0.0001	< 0.0001	< 0.0001	< 0.0001	< 0.0001	< 0.0001	< 0.0001	< 0.0001	< 0.0001	< 0.0001	< 0.0001	< 0.0001	< 0.0001	< 0.0001	< 0.0001	< 0.0001	< 0.0001	< 0.0001	< 0.0001	< 0.0001	< 0.0001	< 0.0001	< 0.0001	< 0.0001	< 0.0001	< 0.0001	0.00472	0.00047	0.0003	0.32779	0.41776	0.98864	1	-	-	-	-	-	-	-	-	-	-	-
	Phidippus	< 0.0001	< 0.0001	< 0.0001	< 0.0001	< 0.0001	< 0.0001	< 0.0001	< 0.0001	< 0.0001	< 0.0001	< 0.0001	< 0.0001	< 0.0001	< 0.0001	< 0.0001	< 0.0001	< 0.0001	< 0.0001	< 0.0001	< 0.0001	< 0.0001	< 0.0001	< 0.0001	< 0.0001	< 0.0001	0.00142	0.00054	0.00021	0.05725	0.00872	0.00597	0.83534	0.89802	1	1	1	-	-	-	-	-	-	-	-	-	-
	Phalangium	< 0.0001	< 0.0001	< 0.0001	< 0.0001	< 0.0001	< 0.0001	< 0.0001	< 0.0001	< 0.0001	< 0.0001	< 0.0001	< 0.0001	< 0.0001	< 0.0001	< 0.0001	< 0.0001	< 0.0001	< 0.0001	< 0.0001	< 0.0001	< 0.0001	< 0.0001	< 0.0001	< 0.0001	< 0.0001	0.00014	< 0.0001	< 0.0001	0.01003	0.00111	0.00072	0.4682	0.5684	0.9976	1	1	1	-	-	-	-	-	-	-	-	-
	Spirobolida	< 0.0001	< 0.0001	< 0.0001	< 0.0001	< 0.0001	< 0.0001	< 0.0001	< 0.0001	< 0.0001	< 0.0001	< 0.0001	< 0.0001	< 0.0001	< 0.0001	< 0.0001	< 0.0001	< 0.0001	< 0.0001	< 0.0001	< 0.0001	< 0.0001	< 0.0001	< 0.0001	< 0.0001	< 0.0001	< 0.0001	< 0.0001	< 0.0001	< 0.0001	< 0.0001	< 0.0001	0.00584	0.00955	0.27083	1	1	0.99987	1	-	-	-	-	-	-	-	-
	Centruroides	< 0.0001	< 0.0001	< 0.0001	< 0.0001	< 0.0001	< 0.0001	< 0.0001	< 0.0001	< 0.0001	< 0.0001	< 0.0001	< 0.0001	< 0.0001	< 0.0001	< 0.0001	< 0.0001	< 0.0001	< 0.0001	< 0.0001	< 0.0001	< 0.0001	< 0.0001	< 0.0001	< 0.0001	< 0.0001	< 0.0001	< 0.0001	< 0.0001	< 0.0001	< 0.0001	< 0.0001	< 0.0001	< 0.0001	< 0.0001	0.00174	0.00335	0.00015	0.00149	0.24326	-	-	-	-	-	-	-
	Forficula	< 0.0001	< 0.0001	< 0.0001	< 0.0001	< 0.0001	< 0.0001	< 0.0001	< 0.0001	< 0.0001	< 0.0001	< 0.0001	< 0.0001	< 0.0001	< 0.0001	< 0.0001	< 0.0001	< 0.0001	< 0.0001	< 0.0001	< 0.0001	< 0.0001	< 0.0001	< 0.0001	< 0.0001	< 0.0001	< 0.0001	< 0.0001	< 0.0001	< 0.0001	< 0.0001	< 0.0001	< 0.0001	< 0.0001	< 0.0001	0.00071	0.00141	< 0.0001	0.0006	0.14664	1	-	-	-	-	-	-
	Pholcus	< 0.0001	< 0.0001	< 0.0001	< 0.0001	< 0.0001	< 0.0001	< 0.0001	< 0.0001	< 0.0001	< 0.0001	< 0.0001	< 0.0001	< 0.0001	< 0.0001	< 0.0001	< 0.0001	< 0.0001	< 0.0001	< 0.0001	< 0.0001	< 0.0001	< 0.0001	< 0.0001	< 0.0001	< 0.0001	< 0.0001	< 0.0001	< 0.0001	< 0.0001	< 0.0001	< 0.0001	< 0.0001	< 0.0001	< 0.0001	< 0.0001	< 0.0001	< 0.0001	< 0.0001	< 0.0001	0.9927	0.99878	-	-	-	-	-
	Maratus	< 0.0001	< 0.0001	< 0.0001	< 0.0001	< 0.0001	< 0.0001	< 0.0001	< 0.0001	< 0.0001	< 0.0001	< 0.0001	< 0.0001	< 0.0001	< 0.0001	< 0.0001	< 0.0001	< 0.0001	< 0.0001	< 0.0001	< 0.0001	< 0.0001	< 0.0001	< 0.0001	< 0.0001	< 0.0001	< 0.0001	< 0.0001	< 0.0001	< 0.0001	< 0.0001	< 0.0001	< 0.0001	< 0.0001	< 0.0001	< 0.0001	< 0.0001	< 0.0001	< 0.0001	0.00323	1	1	1	-	-	-	-
	Philoscia	< 0.0001	< 0.0001	< 0.0001	< 0.0001	< 0.0001	< 0.0001	< 0.0001	< 0.0001	< 0.0001	< 0.0001	< 0.0001	< 0.0001	< 0.0001	< 0.0001	< 0.0001	< 0.0001	< 0.0001	< 0.0001	< 0.0001	< 0.0001	< 0.0001	< 0.0001	< 0.0001	< 0.0001	< 0.0001	< 0.0001	< 0.0001	< 0.0001	< 0.0001	< 0.0001	< 0.0001	< 0.0001	< 0.0001	< 0.0001	< 0.0001	< 0.0001	< 0.0001	< 0.0001	< 0.0001	0.89763	0.96175	1	1	-	-	-
	Hydrometra	< 0.0001	< 0.0001	< 0.0001	< 0.0001	< 0.0001	< 0.0001	< 0.0001	< 0.0001	< 0.0001	< 0.0001	< 0.0001	< 0.0001	< 0.0001	< 0.0001	< 0.0001	< 0.0001	< 0.0001	< 0.0001	< 0.0001	< 0.0001	< 0.0001	< 0.0001	< 0.0001	< 0.0001	< 0.0001	< 0.0001	< 0.0001	< 0.0001	< 0.0001	< 0.0001	< 0.0001	< 0.0001	< 0.0001	< 0.0001	< 0.0001	< 0.0001	< 0.0001	< 0.0001	< 0.0001	< 0.0001	< 0.0001	< 0.0001	< 0.0001	< 0.0001	-	-
	Liocarcinus	< 0.0001	< 0.0001	< 0.0001	< 0.0001	< 0.0001	< 0.0001	< 0.0001	< 0.0001	< 0.0001	< 0.0001	< 0.0001	< 0.0001	< 0.0001	< 0.0001	< 0.0001	< 0.0001	< 0.0001	< 0.0001	< 0.0001	< 0.0001	< 0.0001	< 0.0001	< 0.0001	< 0.0001	< 0.0001	< 0.0001	< 0.0001	< 0.0001	< 0.0001	< 0.0001	< 0.0001	< 0.0001	< 0.0001	< 0.0001	< 0.0001	< 0.0001	< 0.0001	< 0.0001	< 0.0001	< 0.0001	< 0.0001	< 0.0001	< 0.0001	< 0.0001	1	-
	Pagurus	< 0.0001	< 0.0001	< 0.0001	< 0.0001	< 0.0001	< 0.0001	< 0.0001	< 0.0001	< 0.0001	< 0.0001	< 0.0001	< 0.0001	< 0.0001	< 0.0001	< 0.0001	< 0.0001	< 0.0001	< 0.0001	< 0.0001	< 0.0001	< 0.0001	< 0.0001	< 0.0001	< 0.0001	< 0.0001	< 0.0001	< 0.0001	< 0.0001	< 0.0001	< 0.0001	< 0.0001	< 0.0001	< 0.0001	< 0.0001	< 0.0001	< 0.0001	< 0.0001	< 0.0001	< 0.0001	< 0.0001	< 0.0001	< 0.0001	< 0.0001	< 0.0001	0.17813	0.80434

## Sheet: Table S5
	Table S5: Results of the parallel analysis. Parallel analysis: 95% Percentile – 95% percentile of generated eigenvalues from the random data. Random datasets (N=1000) consisted of 47 variables and 968 cases, generated eigenvalues were based on Pearson correlations. PCA for Fear: Eigenvalues, and PCA for Disgust: Eigenvalues – actual eigenvalues as computed by PCA for fear and disgust, respectivel…
	Root	Parallel analysis: 95% Percentile	PCA for Fear: Eigenvalues	PCA for Disgust: Eigenvalues
	PC1	1.493	25.669	26.346
	PC2	1.436	4.487	4.391
	PC3	1.399	2.090	2.025
	PC4	1.366	1.343	1.432
	PC5	1.340	1.090	1.087
	PC6	1.314	0.947	0.887
	PC7	1.290	0.800	0.685
	PC8	1.269	0.610	0.628
	PC9	1.249	0.568	0.564
	PC10	1.229	0.517	0.509
	PC11	1.209	0.482	0.471
	PC12	1.192	0.421	0.459
	PC13	1.173	0.408	0.409
	PC14	1.156	0.388	0.392
	PC15	1.139	0.368	0.349
	PC16	1.122	0.362	0.337
	PC17	1.105	0.346	0.332
	PC18	1.089	0.333	0.312
	PC19	1.074	0.313	0.294
	PC20	1.058	0.296	0.288
	PC21	1.043	0.288	0.280
	PC22	1.028	0.283	0.264
	PC23	1.014	0.266	0.260
	PC24	0.999	0.260	0.246
	PC25	0.983	0.253	0.235
	PC26	0.971	0.251	0.228
	PC27	0.956	0.237	0.221
	PC28	0.942	0.229	0.216
	PC29	0.928	0.225	0.205
	PC30	0.913	0.222	0.199
	PC31	0.900	0.212	0.196
	PC32	0.885	0.202	0.192
	PC33	0.872	0.196	0.180
	PC34	0.858	0.187	0.178
	PC35	0.844	0.181	0.169
	PC36	0.830	0.173	0.162
	PC37	0.815	0.171	0.156
	PC38	0.802	0.158	0.148
	PC39	0.788	0.155	0.145
	PC40	0.774	0.149	0.143
	PC41	0.760	0.145	0.131
	PC42	0.744	0.132	0.124
	PC43	0.729	0.131	0.121
	PC44	0.713	0.121	0.117
	PC45	0.695	0.119	0.110
	PC46	0.675	0.114	0.094
	PC47	0.654	0.097	0.081

## Sheet: Table S6
	Table S6: Results of FA for Fear and Disgust dataset separately. a) Results of FA for fear dataset. Factor 1-3 – factor loadings for respective factors; Communalities – communalities from Factor 3. All three factors explained 68.61 % of variance in total. Varimax normalized rotation was used, factor loadings > 0.50 are printed bold. b) Results of FA for disgust dataset. Factor 1-4 – factor loadin…
a)	No.	Stimulus	Group/Clade	Factor 1	Factor 2	Factor 3	Communalities	b)	No.	Stimulus	Group/Clade	Factor 1	Factor 2	Factor 3	Factor 4	Communalities
	1	Aphonopelma	Spider	0.505	0.066	0.739	0.806		1	Aphonopelma	Spider	0.318	0.104	0.857	0.130	0.863
	2	Aptostichus	Spider	0.639	0.147	0.578	0.763		2	Aptostichus	Spider	0.464	0.270	0.733	-0.039	0.828
	3	Araneus	Spider	0.690	0.256	0.464	0.757		3	Araneus	Spider	0.560	0.278	0.597	0.089	0.755
	4	Cheiracanthium	Spider	0.789	0.197	0.343	0.779		4	Cheiracanthium	Spider	0.701	0.270	0.483	0.026	0.798
	5	Eratigena	Spider	0.769	0.126	0.465	0.823		5	Eratigena	Spider	0.616	0.130	0.667	0.028	0.843
	6	Falconina	Spider	0.841	0.210	0.280	0.830		6	Falconina	Spider	0.747	0.232	0.475	0.018	0.838
	7	Grammostola	Spider	0.413	0.146	0.764	0.775		7	Grammostola	Spider	0.193	0.170	0.833	0.201	0.801
	8	Latrodectus	Spider	0.712	0.148	0.257	0.594		8	Latrodectus	Spider	0.649	0.168	0.522	-0.035	0.724
	9	Lyssomanes	Spider	0.696	0.217	0.453	0.737		9	Lyssomanes	Spider	0.655	0.151	0.516	0.219	0.765
	10	Macrothele	Spider	0.691	0.185	0.530	0.792		10	Macrothele	Spider	0.523	0.257	0.686	-0.037	0.810
	11	Maevia	Spider	0.559	0.201	0.665	0.795		11	Maevia	Spider	0.386	0.208	0.748	0.183	0.785
	12	Maratus	Spider	0.287	0.225	0.774	0.732		12	Maratus	Spider	0.168	0.137	0.749	0.385	0.756
	13	Mecaphesa	Spider	0.800	0.237	0.331	0.806		13	Mecaphesa	Spider	0.718	0.257	0.489	0.088	0.828
	14	Miagrammopes	Spider	0.724	0.300	0.226	0.665		14	Miagrammopes	Spider	0.711	0.256	0.318	0.220	0.720
	15	Micrathena	Spider	0.565	0.407	0.300	0.575		15	Micrathena	Spider	0.498	0.389	0.443	0.194	0.634
	16	Myrmaplata	Spider	0.647	0.513	0.066	0.686		16	Myrmaplata	Spider	0.636	0.529	0.181	0.078	0.723
	17	Nephila	Spider	0.852	0.226	0.157	0.801		17	Nephila	Spider	0.800	0.246	0.356	0.058	0.830
	18	Oxyopes	Spider	0.737	0.325	0.283	0.729		18	Oxyopes	Spider	0.679	0.282	0.401	0.169	0.729
	19	Phidippus	Spider	0.392	0.179	0.785	0.802		19	Phidippus	Spider	0.198	0.150	0.844	0.235	0.830
	20	Pholcus	Spider	0.761	0.238	0.068	0.641		20	Pholcus	Spider	0.803	0.141	0.185	0.196	0.736
	21	Rabidosa	Spider	0.790	0.161	0.381	0.795		21	Rabidosa	Spider	0.698	0.158	0.555	0.102	0.831
	22	Salticus	Spider	0.578	0.269	0.593	0.758		22	Salticus	Spider	0.446	0.347	0.676	0.084	0.783
	23	Steatoda	Spider	0.782	0.153	0.455	0.842		23	Steatoda	Spider	0.616	0.200	0.648	0.009	0.839
	24	Tasmanicosa	Spider	0.717	0.142	0.500	0.784		24	Tasmanicosa	Spider	0.612	0.208	0.652	0.038	0.843
	25	Theraphosa	Spider	0.589	0.062	0.667	0.795		25	Theraphosa	Spider	0.407	0.110	0.807	0.049	0.832
	26	Ammothea	Other chelicerate	0.638	0.386	0.227	0.608		26	Ammothea	Other chelicerate	0.567	0.392	0.304	0.174	0.597
	27	Centruroides	Other chelicerate	0.064	0.504	0.393	0.412		27	Centruroides	Other chelicerate	0.181	0.519	0.331	0.292	0.497
	28	Cryptocellus	Other chelicerate	0.647	0.277	0.506	0.751		28	Cryptocellus	Other chelicerate	0.541	0.311	0.637	0.037	0.796
	29	Gluvia	Other chelicerate	0.686	0.381	0.331	0.725		29	Gluvia	Other chelicerate	0.552	0.459	0.473	0.002	0.740
	30	Hubbardia	Other chelicerate	0.593	0.520	0.155	0.646		30	Hubbardia	Other chelicerate	0.499	0.617	0.241	-0.020	0.688
	31	Hypoctonus	Other chelicerate	0.639	0.487	0.132	0.663		31	Hypoctonus	Other chelicerate	0.577	0.526	0.292	0.009	0.695
	32	Ixodes	Other chelicerate	0.100	0.524	0.262	0.353		32	Ixodes	Other chelicerate	0.148	0.601	0.196	-0.092	0.430
	33	Ortholasma	Other chelicerate	0.686	0.341	0.342	0.704		33	Ortholasma	Other chelicerate	0.618	0.330	0.437	0.180	0.714
	34	Phalangium	Other chelicerate	0.746	0.323	0.124	0.677		34	Phalangium	Other chelicerate	0.775	0.227	0.203	0.182	0.726
	35	Phrynus	Other chelicerate	0.678	0.354	0.229	0.637		35	Phrynus	Other chelicerate	0.590	0.415	0.376	0.127	0.677
	36	Roncus	Other chelicerate	0.377	0.604	0.298	0.595		36	Roncus	Other chelicerate	0.325	0.672	0.291	0.089	0.650
	37	Trombidium	Other chelicerate	0.229	0.631	0.303	0.542		37	Trombidium	Other chelicerate	0.180	0.700	0.258	-0.027	0.589
	38	Liocarcinus	Other arthropod	0.089	0.580	0.422	0.522		38	Liocarcinus	Other arthropod	0.165	0.300	0.253	0.726	0.708
	39	Pagurus	Other arthropod	0.080	0.598	0.340	0.479		39	Pagurus	Other arthropod	0.146	0.281	0.209	0.759	0.720
	40	Philoscia	Other arthropod	0.180	0.768	0.200	0.662		40	Philoscia	Other arthropod	0.154	0.729	0.144	0.287	0.658
	41	Crataerina	Other arthropod	0.354	0.641	0.189	0.571		41	Crataerina	Other arthropod	0.330	0.607	0.226	0.120	0.543
	42	Forficula	Other arthropod	0.208	0.738	0.073	0.593		42	Forficula	Other arthropod	0.190	0.730	0.071	0.067	0.579
	43	Hydrometra	Other arthropod	0.417	0.604	0.101	0.549		43	Hydrometra	Other arthropod	0.535	0.333	0.083	0.494	0.648
	44	Cryptops	Other arthropod	0.238	0.808	-0.127	0.725		44	Cryptops	Other arthropod	0.177	0.840	-0.001	0.156	0.761
	45	Ethmostigmus	Other arthropod	0.214	0.773	-0.062	0.648		45	Ethmostigmus	Other arthropod	0.132	0.822	0.101	0.119	0.718
	46	Scutigera	Other arthropod	0.374	0.738	-0.056	0.688		46	Scutigera	Other arthropod	0.334	0.725	0.022	0.250	0.700
	47	Spirobolida	Other arthropod	0.103	0.788	0.049	0.634		47	Spirobolida	Other arthropod	0.012	0.737	0.126	0.271	0.632
		Sum of squares		15.823	8.905	7.519	-			Sum of squares		12.148	8.685	10.977	2.386	-
		% of explained variance		33.66	18.95	16.00	-			% of explained variance		25.85	18.48	23.35	5.08	-

## Sheet: Table S7
	Table S7: Results of combined FA for Fear and Disgust dataset. Factor 1-7 – factor loadings for respective factors; Communalities – communalities from Factor 7. All seven factors explained 73.95 % of variance in total. Varimax normalized rotation was used, factor loadings > 0.50 are printed bold and green colour.
	Scale	Stimulus	Group	Factor 1	Factor 2	Factor 3	Factor 4	Factor 5	Factor 6	Factor 7	Communalities
	Fear	Aphonopelma	Spider	0.364741	0.061793	0.810151	0.121457	0.046268	0.0726454	-0.0101418	0.815472
	Disgust	Aphonopelma	Spider	0.0994538	0.0549105	0.799535	0.41709	0.128445	0.0718437	-0.0291695	0.848637
	Fear	Aptostichus	Spider	0.497825	0.121553	0.665165	0.236674	-0.0283995	0.135082	0.0323575	0.781165
	Disgust	Aptostichus	Spider	0.248014	0.138299	0.65666	0.519135	0.00132779	0.18182	0.0264747	0.815103
	Fear	Araneus	Spider	0.576486	0.167368	0.536277	0.279856	0.100747	0.131046	0.0196429	0.753969
	Disgust	Araneus	Spider	0.290897	0.178145	0.532218	0.569672	0.123898	0.112707	0.000706718	0.752193
	Fear	Cheiracanthium	Spider	0.663452	0.103845	0.442387	0.341132	0.0519121	0.102854	-0.0332397	0.777409
	Disgust	Cheiracanthium	Spider	0.364561	0.153739	0.421507	0.658245	0.0592679	0.138922	-0.0652046	0.794558
	Fear	Eratigena	Spider	0.571296	0.0885641	0.604425	0.329911	0.0267735	0.0847117	-0.162017	0.842537
	Disgust	Eratigena	Spider	0.267687	0.0739358	0.602942	0.620458	0.0466494	0.0601035	-0.150147	0.853962
	Fear	Falconina	Spider	0.690945	0.124685	0.417673	0.368325	0.0305881	0.10591	-0.134826	0.833396
	Disgust	Falconina	Spider	0.361125	0.128991	0.411531	0.698352	0.0426243	0.13134	-0.117164	0.836898
	Fear	Grammostola	Spider	0.304895	0.120343	0.798825	0.0885183	0.129392	0.0687696	0.0976123	0.784399
	Disgust	Grammostola	Spider	0.0234868	0.106252	0.76119	0.356484	0.196517	0.0675459	0.087956	0.76925
	Fear	Latrodectus	Spider	0.558684	0.136009	0.387724	0.316588	-0.141966	0.169064	-0.0442402	0.631878
	Disgust	Latrodectus	Spider	0.278769	0.0838046	0.43979	0.634488	-0.0134249	0.170524	-0.128037	0.726378
	Fear	Lyssomanes	Spider	0.616499	0.0979267	0.499231	0.28598	0.180427	0.0173496	0.0908325	0.761783
	Disgust	Lyssomanes	Spider	0.32548	0.0841265	0.43982	0.634384	0.236332	-0.011407	0.0232528	0.765424
	Fear	Macrothele	Spider	0.54022	0.148782	0.628776	0.270424	-0.0215462	0.160873	0.00176539	0.80881
	Disgust	Macrothele	Spider	0.251064	0.151248	0.618804	0.568966	-0.0240315	0.131489	-0.008549	0.810491
	Fear	Maevia	Spider	0.454095	0.118099	0.709247	0.178451	0.205381	0.0575786	0.0556456	0.803619
	Disgust	Maevia	Spider	0.210983	0.127998	0.692976	0.429972	0.22229	0.0810865	0.0176122	0.782288
	Fear	Maratus	Spider	0.257178	0.104904	0.724947	0.0418592	0.337005	0.0562542	0.190117	0.757327
	Disgust	Maratus	Spider	0.0864546	0.0853463	0.68501	0.272058	0.389166	0.0332997	0.135875	0.729034
	Fear	Mecaphesa	Spider	0.67722	0.144505	0.429127	0.357835	0.112531	0.0451183	-0.0343516	0.807583
	Disgust	Mecaphesa	Spider	0.355514	0.162338	0.429417	0.687613	0.0994945	0.0706115	-0.0545298	0.827813
	Fear	Miagrammopes	Spider	0.66921	0.157229	0.284146	0.334481	0.187882	0.000470244	0.0939815	0.709312
	Disgust	Miagrammopes	Spider	0.346124	0.179406	0.236474	0.68522	0.226962	-0.00710143	0.0925364	0.73756
	Fear	Micrathena	Spider	0.551273	0.279127	0.296947	0.278876	0.153868	0.104535	0.33656	0.695638
	Disgust	Micrathena	Spider	0.280352	0.267873	0.355938	0.548638	0.213142	0.0711445	0.254039	0.693075
	Fear	Myrmaplata	Spider	0.654554	0.332825	0.100947	0.299303	0.183575	0.169532	0.0642731	0.705557
	Disgust	Myrmaplata	Spider	0.347159	0.33699	0.0942647	0.636	0.125583	0.240795	0.121599	0.736003
	Fear	Nephila	Spider	0.709071	0.134129	0.296404	0.402411	0.0526272	0.063009	-0.120643	0.791856
	Disgust	Nephila	Spider	0.413796	0.1587	0.281352	0.720097	0.0808569	0.104668	-0.115916	0.825041
	Fear	Oxyopes	Spider	0.644219	0.205604	0.362172	0.35309	0.160216	0.0393249	0.0867621	0.747876
	Disgust	Oxyopes	Spider	0.337425	0.189079	0.325933	0.670893	0.174569	0.0183825	0.0871155	0.744338
	Fear	Phidippus	Spider	0.295009	0.115823	0.794865	0.0857018	0.222241	0.0894744	0.061731	0.800809
	Disgust	Phidippus	Spider	0.0750138	0.117853	0.797388	0.298244	0.241372	0.0703435	0.00431877	0.807521
	Fear	Pholcus	Spider	0.611604	0.130485	0.213737	0.37624	0.191432	0.00634077	-0.400086	0.775081
	Disgust	Pholcus	Spider	0.426052	0.142585	0.179427	0.616255	0.189063	0.0429757	-0.365033	0.784655
	Fear	Rabidosa	Spider	0.629117	0.112892	0.514559	0.32057	0.0615516	0.0371149	-0.133687	0.799107
	Disgust	Rabidosa	Spider	0.34218	0.0975296	0.49985	0.650608	0.11537	0.0567577	-0.136428	0.834884
	Fear	Salticus	Spider	0.509375	0.156902	0.624574	0.166829	0.129756	0.200458	0.0706526	0.764017
	Disgust	Salticus	Spider	0.214622	0.190467	0.593304	0.530006	0.130249	0.201549	0.0564935	0.776034
	Fear	Steatoda	Spider	0.600155	0.109749	0.585488	0.335213	0.0235173	0.0889129	-0.098888	0.845631
	Disgust	Steatoda	Spider	0.29197	0.110059	0.577005	0.61261	0.0463608	0.144467	-0.134231	0.846622
	Fear	Tasmanicosa	Spider	0.543197	0.116987	0.609663	0.309419	0.0122264	0.08186	-0.0432233	0.784896
	Disgust	Tasmanicosa	Spider	0.279181	0.124126	0.596653	0.616519	0.0573372	0.0958958	-0.078274	0.848051
	Fear	Theraphosa	Spider	0.421277	0.0577375	0.760658	0.19271	0.0094662	0.0886512	-0.0575607	0.807808
	Disgust	Theraphosa	Spider	0.139216	0.0561037	0.756494	0.480914	0.0455727	0.0775112	-0.0829468	0.841054
	Fear	Ammothea	Other Chelicarate	0.587263	0.25891	0.266077	0.31229	0.201864	0.0618188	0.10011	0.634826
	Disgust	Ammothea	Other Chelicarate	0.312494	0.269008	0.246096	0.582522	0.173071	0.0389019	0.163992	0.628273
	Fear	Centruroides	Other Chelicarate	0.214464	0.312269	0.227932	-0.0177615	0.19046	0.363197	0.346721	0.484178
	Disgust	Centruroides	Other Chelicarate	0.0422134	0.34241	0.259028	0.323333	0.295243	0.317687	0.25163	0.542077
	Fear	Cryptocellus	Other Chelicarate	0.542739	0.191131	0.557931	0.254272	0.0760273	0.198799	0.0637225	0.7564
	Disgust	Cryptocellus	Other Chelicarate	0.274395	0.144113	0.539666	0.591779	0.0951301	0.218561	0.0294672	0.79519
	Fear	Gluvia	Other Chelicarate	0.618601	0.251619	0.380486	0.319283	0.0841167	0.188523	0.138314	0.754438
	Disgust	Gluvia	Other Chelicarate	0.285209	0.269636	0.383705	0.608935	0.0618759	0.216232	0.159493	0.748102
	Fear	Hubbardia	Other Chelicarate	0.576863	0.349436	0.192675	0.288581	0.103917	0.276546	0.0993116	0.672418
	Disgust	Hubbardia	Other Chelicarate	0.279136	0.377788	0.147499	0.552722	0.0499229	0.352323	0.179045	0.706579
	Fear	Hypoctonus	Other Chelicarate	0.634245	0.348347	0.177844	0.280316	0.0590007	0.217443	0.169162	0.713196
	Disgust	Hypoctonus	Other Chelicarate	0.292775	0.350272	0.193792	0.630073	0.0464922	0.208611	0.177227	0.720044
	Fear	Ixodes	Other Chelicarate	0.165893	0.241557	0.161411	0.0163235	0.167754	0.703228	-0.122346	0.649829
	Disgust	Ixodes	Other Chelicarate	0.0297096	0.266425	0.0949588	0.272593	0.0556551	0.716047	-0.00622421	0.671049
	Fear	Ortholasma	Other Chelicarate	0.605583	0.193068	0.384428	0.332953	0.176869	0.130779	0.0796108	0.717372
	Disgust	Ortholasma	Other Chelicarate	0.295581	0.190895	0.348585	0.654414	0.197333	0.0930706	0.118779	0.735289
	Fear	Phalangium	Other Chelicarate	0.623611	0.192814	0.233581	0.36021	0.208228	0.0976392	-0.314732	0.762328
	Disgust	Phalangium	Other Chelicarate	0.402776	0.20769	0.186476	0.625185	0.17667	0.0818754	-0.304842	0.761838
	Fear	Phrynus	Other Chelicarate	0.611087	0.255472	0.291313	0.338239	0.0809085	0.0773944	0.165879	0.678014
	Disgust	Phrynus	Other Chelicarate	0.336947	0.282222	0.283538	0.624924	0.130056	0.0716994	0.213628	0.731799
	Fear	Roncus	Other Chelicarate	0.455388	0.436493	0.235765	0.141747	0.217405	0.249526	0.302958	0.674893
	Disgust	Roncus	Other Chelicarate	0.204082	0.452433	0.22198	0.438203	0.119756	0.25202	0.351903	0.689333
	Fear	Trombidium	Other Chelicarate	0.307714	0.352514	0.219126	0.0769125	0.222999	0.571722	0.0324327	0.650533
	Disgust	Trombidium	Other Chelicarate	0.111954	0.363025	0.159846	0.319459	0.0832756	0.593351	0.193448	0.668348
	Fear	Liocarcinus	Other arthropod	0.227108	0.241563	0.240693	0.0158532	0.708584	0.155163	0.0214464	0.694742
	Disgust	Liocarcinus	Other arthropod	0.023259	0.226953	0.232945	0.238659	0.690742	0.122651	0.0766491	0.661313
	Fear	Pagurus	Other arthropod	0.167859	0.272341	0.183549	0.0848202	0.756378	0.111915	-0.0214293	0.728323
	Disgust	Pagurus	Other arthropod	0.0184467	0.233514	0.178551	0.209456	0.74711	0.102476	0.0365687	0.700633
	Fear	Philoscia	Other arthropod	0.227388	0.625861	0.190547	0.0609143	0.374884	0.215686	-0.101242	0.680735
	Disgust	Philoscia	Other arthropod	0.0686291	0.668134	0.177949	0.232919	0.230381	0.195311	0.04692	0.630453
	Fear	Crataerina	Other arthropod	0.430703	0.352323	0.127023	0.157621	0.32114	0.39519	0.0127014	0.610083
	Disgust	Crataerina	Other arthropod	0.18708	0.376859	0.132321	0.407441	0.201295	0.407844	0.144321	0.588223
	Fear	Forficula	Other arthropod	0.247869	0.607472	0.102361	0.0608525	0.233671	0.308918	-0.227513	0.646437
	Disgust	Forficula	Other arthropod	0.0920011	0.631529	0.0759745	0.2451	0.0662323	0.335344	-0.0500393	0.592485
	Fear	Hydrometra	Other arthropod	0.426534	0.35833	0.0865951	0.258157	0.514535	0.0780775	-0.185623	0.689773
	Disgust	Hydrometra	Other arthropod	0.222284	0.315378	0.0646211	0.483299	0.481136	0.0544259	-0.105072	0.632121
	Fear	Cryptops	Other arthropod	0.300788	0.803829	-0.026355	0.0562541	0.0981826	0.0891975	-0.0925885	0.766643
	Disgust	Cryptops	Other arthropod	0.0807304	0.839707	0.0423256	0.262607	0.0411861	0.096671	0.117733	0.807283
	Fear	Ethmostigmus	Other arthropod	0.266319	0.779207	0.0266668	0.0527425	0.0450776	0.137153	-0.00838222	0.702496
	Disgust	Ethmostigmus	Other arthropod	0.0486008	0.800933	0.134078	0.257659	0.00661959	0.100718	0.182329	0.771653
	Fear	Scutigera	Other arthropod	0.384915	0.699278	0.045905	0.168443	0.195115	0.0169483	-0.115902	0.719419
	Disgust	Scutigera	Other arthropod	0.163939	0.724514	0.0540808	0.377729	0.143884	0.0264815	0.0879775	0.726545
	Fear	Spirobolida	Other arthropod	0.155798	0.793264	0.111184	-0.0128083	0.203198	0.0761935	-0.0848782	0.720366
	Disgust	Spirobolida	Other arthropod	-0.0430558	0.802012	0.198245	0.13085	0.131562	0.0233037	0.0874442	0.726997

## Sheet: Table S8
	Table S8: Results of the RDA analysis of stimuli's morphological traits associated with their fear ratings. Only spider and other chelicerates groups entered the analysis (i.e., stimuli no. 1-37). The final model explained 34.1% and 65.9% of constrained and unconstrained variance in total, respectively. Only biplot scores for RDA1-3 are shown.
	Variable	F-value	p-value	RDA1	RDA2	RDA3
	Body Area	5.4156	< 0.0001	0.9035	0.3685	0.059
	Body Lenght	3.5045	0.0001	0.0254	0.8023	0.2152
	Red Colour	2.8908	0.0019	-0.3002	0.5573	-0.2535
	Body Perimeter	2.2276	0.0038	-0.2246	-0.2355	0.7834
	Black Colour	2.0047	0.0145	0.1273	-0.014	0.6334
	Eigenvalue			207.88	166.66	106.14
	% of explained variance			12.3	9.86	6.28

## Sheet: Table S9
	Table S9: Results of the RDA analysis of stimuli's morphological traits associated with their disgust ratings. Only spider and other chelicerates groups entered the analysis (i.e., stimuli no. 1-37). The final model explained 37.8% and 62.2% of constrained and unconstrained variance in total, respectively. Only biplot scores for RDA1-3 are shown.
	Variable	F-value	p-value	RDA1	RDA2	RDA3
	Body Area	5.3018	< 0.0001	0.77	-0.4469	0.1554
	Body Lenght	3.4383	0.0001	-0.0761	-0.705	-0.3084
	Red Colour	3.3971	< 0.0001	-0.2688	-0.663	0.25
	Body Perimeter	2.5976	0.0015	-0.3557	0.202	0.5493
	Eye Diameter	1.7843	0.0317	0.5718	-0.1613	-0.498
	Leg Lenght	1.6965	0.0373	-0.6508	0.5787	-0.0986
	Eigenvalue			239.19	162.41	109.97
	% of explained variance			14.37	9.76	6.61

## Sheet: Table S10
	Table S10: Results of the RDA analysis of the respondents' characteristics associated with their fear ratings. The final model explained 35.8% and 64.2% of constrained and unconstrained variance in total, respectively. Attitude — attitude toward spiders; Biological edu. — biological education. Only biplot scores for RDA1-3 are shown.
	Variable	F-value	p-value	RDA1	RDA2	RDA3
	SPQ score	385.447	< 0.0001	0.9158	0.2434	0.0218
	DS-R score	44.8602	< 0.0001	0.5574	-0.6823	0.3789
	Attitude	29.0857	< 0.0001	0.8309	0.3255	-0.128
	Biological edu.	14.6871	< 0.0001	-0.3425	0.4972	0.5572
	Gender	6.6871	0.001	-0.4754	0.1037	0.0126
	Age	3.7265	0.0146	-0.2485	-0.2098	-0.6793
	Eigenvalue			60.9569	2.3002	0.5508
	% of explained variance			33.88	1.28	0.31

[truncated: 5 more sheets: Table S11, Table S12, Table S13, Table S14, Table S15]
